# Supplementary material for: Transcriptome and Metabolome Analyses Reveal the Molecular Relationship Between Dietary Crude Protein Level and Liver Metabolism in Fattening Hu Sheep
Source: Metabolites. 2026 May 29;16(6):375. doi: 10.3390/metabo16060375 (PMC13302976; doi:10.3390/metabo16060375)
Supplement: Supplementary file 1 [file metabolites-16-00375-s001.zip]

Archive with 1 entries (1 files):
- metabolites-4283592-supplementary.pdf
